# Supplementary material for: Indole-3-carbinol synergistically sensitises ovarian cancer cells to bortezomib treatment
Source: Br J Cancer. 2011 Dec 13;106(2):333–43. doi: 10.1038/bjc.2011.546 (PMC3261668; doi:10.1038/bjc.2011.546)
Supplement: Supplementary Table S2 [file bjc2011546x4.xls]

## Sheet: Sheet1
Table S2. Classification and fold changes of genes with differential expression in OVCAR5 cells cotreated
with I3C and bortezomib for 24 h.
Cancer pathway targets										Stress markers, centrosome apparatus, cytoskeletal regulators,
										drug metabolism enzymes and metabolic pathways
				Upregulated			Downregulated							Upregulated			Downregulated
	Cell cycle control and DNA damage										ER stress molecules			ATF3	4.61053
		Negative cell		HINFP	2.05007		ANAPC13	-1.61827						DDIT3	5.03386
		cycle control		LIN37	2.1451		CCNF	-1.78452						HERPUD1	2.9972
				NCRNA00219	1.67603		CDCA3	-1.62275						SELS	1.65999
				PIM2	1.68169		CDCA4	-1.61334
				SERTAD1	2.38032		CDCA7	-2.78958			Heat shock proteins			BAG3	2.40161
				SOCS1	2.23817		CDK1	-2.07397			and regulators of			CRYAB	2.64768
				TSPYL2	2.98437		E2F2	-1.98906			protein folding			DNAJA4	2.79043
				TXNL4B	2.30045		FBXO5	-2.00846						DNAJB1	2.70462
				OSGIN1	3.33119		JARID2	-2.14213						DNAJB2	2.51509
							PSRC1	-1.70066						DNAJB4	2.98265
							PTPRK	-1.89249						DNAJB9	3.28404
							PUM2	-1.80689						DNAJC3	1.60637
							ZFHX3	-1.98722						HSP90AA1	1.57106
														HSPA1A	2.1709
		G1-S and G2-M		BCCIP	1.75438		FOXN3	-2.42238						HSPA1B	2.43541
		arrest		CDKN1A	3.09994									HSPA6	7.17183
				CDKN1C	2.06614									HSPB8	3.27249
				GADD45A	3.20727									SERPINH1	2.34916
				GADD45B	2.4224
				GADD45G	3.24559						Centrosome and mitotic			CENPT	1.8242		CENPF	-2.45699
				MLF1	1.74396						spindle apparatus			CHTF8	2.16529		CEP135	-1.81451
				SESN2	1.90165									MOBKL2C	2.48032		CEP192	-1.85922
				RAD9A	2.17824												CLASP1	-2.00279
				PPP1R15A	2.39486												DNAH2	-1.63365
																	EML4	-1.51744
		DNA repair		CRY2	1.8227		ATM	-1.55742									FMNL2	-1.74779
							BRCA1	-1.58131									KIF11	-1.56088
							XRCC5	-1.83725									KIF15	-1.67643
							BTBD12	-1.56851									KIF18A	-1.85736
																	KIF20B	-1.59778
		DNA replication					MCM3	-1.81845									KLHL9	-2.10785
							MCM6	-1.72386									MYH10	-1.64355
							NFIB	-1.85735									NDC80	-1.54674
							POLA1	-1.80723									NIN	-1.77685
							REPIN1	-1.66359									PDS5B	-1.95929
																	PLEKHA7	-1.71976
	Signal transduction																USP9X	-1.88532
		MAPK		DUSP1	3.06822		IL1RAPL1	-2.24779									WAPAL	-1.62004
				DUSP8	1.66181		MAP3K1	-1.69117
				ELK4	1.75708		MAP3K5	-2.15662			Drug metabolism and			ALDH2	2.1046		SLC25A13	-1.67437
				FOS	2.20761		SPRED2	-1.66955			transporters			CES2	1.55091		SLCO3A1	-1.5449
				FOSB	2.7488		SPRY1	-2.47306						CYP1A1	2.46628
				GADD45B	2.4224		STK24	-1.56947						CYP1B1	2.2266
				GADD45G	3.24559		STK39	-1.64426						CYP4F11	2.54867
				JUN	2.44152									DHDH	2.11995
														GSTT1	1.58022
		TGFβ		BAMBI	2.03631		PTPRK	-1.89249						NAT9	1.55789
				CSRNP2	1.81089		SMAD3	-1.78553						PTGS2	2.5624
				PPP1R15A	2.39486		SMAD6	-1.90261						SAT1	2.51906
				VASN	2.1467		TGFBR2	-1.8837						SLC3A2	2.23885
							TRIM33	-1.99408						SLC7A11	2.35501
		NFkB		CD40	1.55832		CARD10	-1.67556			Cytoskeletal regulators			ABL2	2.27159		AFAP1	-2.34535
				NFKBIB	1.73239		TLE1	-1.67171						BEX2	1.52006		AGAP1	-1.77017
				PIM2	1.68169									CCBE1	2.21387		ARHGAP10	-1.65462
				RASSF6	1.8061									MYLIP	2.11592		CLASP1	-2.00279
				SNIP1	2.0485									PLEKHO1	1.82758		DAAM1	-1.96059
				TICAM2	2.12246									PPAPDC1B	1.92682		DLEU1	-1.82737
				TNFRSF10D	1.99									KCTD13	2.1868		EHBP1	-1.70427
																	FAT1	-1.72548
		PI3K-AKT		ABTB1	2.17316		FOXO1	-2.16943									FLNB	-1.88955
							IRS1	-2.43619									GPHN	-2.50949
							PTEN	-1.5711									LAMA5	-1.83436
																	MACF1	-2.40421
		JAK-STAT		SOCS1	2.23817												MECOM	-1.7953
				SOCS7	1.57484												MKLN1	-2.47283
																	MTSS1	-1.52468
	Apoptosis			BAG3	2.40161		BCL2L1	-1.50812									PAFAH1B1	-2.14985
				BCL10	2.2302		CARD10	-1.67556									PTK2	-1.88164
				BLOC1S2	2.80346		RBM25	-1.51501									SVIL	-1.83237
				CSRNP2	1.81089		RBM25	-1.51501									TNS3	-3.15891
				DAPK3	1.81297		STK3	-2.13991									TRIOBP	-1.61223
				DEDD2	2.08656												TRRAP	-1.53896
				PMAIP1	2.27669												UNK	-2.26135
				PPP1R15A	2.39486						Metabolic pathways
				RASSF1	1.83674							Glycosaminoglycan					CHST4	-2.1377
				RASSF6	1.8061							biosynthesis					CHSY1	-1.60198
				TNFRSF10D	1.99												EXT1	-1.99833
				TNFSF9	2.27302
												Glycosylphosphatidylinositol					PIGM	-1.91126
	Invasion and metastasis			SNAI1	1.81		FUT8	-2.61875				biosynthesis					PIGU	-1.52054
							MET	-1.62907
							MTSS1	-1.52468
	Angiogenesis			EFNA1	1.69717		ETV6	-2.70397
				PGF	3.78367		FUT8	-2.61875
							ID1	-2.04171
							RUNX1	-1.66735
	Adhesion						FAT1	-1.72548
							MTSS1	-1.52468
	Drug resistance						TOP2A	-2.92582
	Oncogenesis						CTPS2	-1.75304
							DDX10	-1.80859
							EEF2K	-1.85038
							MYEOV	-1.90193
